# Supplementary material for: Tissue-Specific Target Analysis of Disease-Associated MicroRNAs in Human Signaling Pathways
Source: PLoS One. 2010 Jun 30;5(6):e11154. doi: 10.1371/journal.pone.0011154 (PMC2894853; doi:10.1371/journal.pone.0011154)
Supplement: Table S1 — Core set of signaling pathways. Prediction tools show the fraction of different tools having the corresponding pathway within the top cluster. (0.02 MB XLS) [file pone.0011154.s009.xls]

## Sheet: Sheet1
Pathway	Prediction tools
Rhodopsin	4/6
Botulinum	5/6
TGFBR	1/6
BMP	5/6
IGF1	3/6
VEGFR3	2/6
EphrinB/EPHB	2/6
PDGFa	4/6
MET	2/6
EphrinA/EPHA	3/6
RET	4/6
VEGFR1	2/6
REELIN	4/6
TRKR	1/6
mTOR4	2/6
EPO	1/6
