# Supplementary material for: Tissue-Specific Target Analysis of Disease-Associated MicroRNAs in Human Signaling Pathways
Source: PLoS One. 2010 Jun 30;5(6):e11154. doi: 10.1371/journal.pone.0011154 (PMC2894853; doi:10.1371/journal.pone.0011154)
Supplement: Table S2 — Core set of signaling pathways obtained by the cancer related microRNAs. Prediction tools show the fraction of different tools having the corresponding pathway within the top cluster. (0.02 MB XLS) [file pone.0011154.s010.xls]

## Sheet: Sheet1
Pathway	Prediction tools
Rhodopsin	5/6
Botulinum	5/6
BMP	4/6
IGF1	3/6
VEGFR3	1/6
EphrinB/EPHB	2/6
PDGFa	3/6
MET	2/6
EphrinA/EPHA	3/6
RET	2/6
VEGFR1	1/6
REELIN	4/6
TRKR	1/6
mTOR4	1/6
