# Supplementary material for: Tissue-Specific Target Analysis of Disease-Associated MicroRNAs in Human Signaling Pathways
Source: PLoS One. 2010 Jun 30;5(6):e11154. doi: 10.1371/journal.pone.0011154 (PMC2894853; doi:10.1371/journal.pone.0011154)
Supplement: Table S4 — Correlation between cellular location and process type. Number of signaling proteins within the four different cellular locations and three different process types. (0.03 MB XLS) [file pone.0011154.s012.xls]

## Sheet: Sheet1
Location/Type	Activator	Inhibitor	Ambivalent proteins
Extracellular region	25	0	22	47
Cell membrane	87	6	62	155
Intracellular region	83	11	75	169
Nucleus	52	12	54	118
	247	29	213	489
